# Supplementary material for: A historical sequence deletion in a commonly used Bacillus subtilis chromosome integration vector generates undetected loss-of-function mutations
Source: Microbiology (Reading). 2024 Apr 11;170(4):001455. doi: 10.1099/mic.0.001455 (PMC11084560; doi:10.1099/mic.0.001455)
Supplement: Uncited Table S1. [file mic-170-01455-s001.xlsx]

## Sheet: pDR111 annotation
Sequence of pDR111 with GenBank formatted annotations of amyE and ldh homology regions.
This annotation is also available as a text file at: https://www.genesgroup.org/data
LOCUS pDR111_homology_ 7853 bp DNA circular SYN 08-DEC-2023
DEFINITION hyper Pspank amyE integration specR.
ACCESSION .
VERSION .
KEYWORDS .
SOURCE synthetic DNA construct
ORGANISM synthetic DNA construct
REFERENCE 1 (bases 1 to 7853)
AUTHORS .
TITLE Direct Submission
JOURNAL Exported Dec 8, 2023 from SnapGene 7.0.2
https://www.snapgene.com
COMMENT made by David Rudner
CLL note - imported snapgene features from pMMH690 for
identification of pSpank promoter
FEATURES Location/Qualifiers
source 1..7853
/mol_type="other DNA"
/organism="synthetic DNA construct"
misc_feature 646..3717
/label=integrated_sequence
misc_feature 3718..4883
/label=amyE_back_homology
misc_feature 4884..5036
/label=ldh_homology
misc_feature 5037..7851
/label=Ecoli_replication
misc_feature join(7852..7853,1..645)
/label=amyE_front_homology
ORIGIN
1	aacaaaattc	tccagtcttc	acatcggttt	gaaaggagga	agcggaagaa	tgaagtaaga
61	gggatttttg	actccgaagt	aagtcttcaa	aaaatcaaat	aaggagtgtc	aagaatgttt
121	gcaaaacgat	tcaaaacctc	tttactgccg	ttattcgctg	gatttttatt	gctgtttcat
181	ttggttctgg	caggaccggc	ggctgcgagt	gctgaaacgg	cgaacaaatc	gaatgagctt
241	acagcaccgt	cgatcaaaag	cggaaccatt	cttcatgcat	ggaattggtc	gttcaatacg
301	ttaaaacaca	atatgaagga	tattcatgat	gcaggatata	cagccattca	gacatctccg
361	attaaccaag	taaaggaagg	gaatcaagga	gataaaagca	tgtcgaactg	gtactggctg
421	tatcagccga	catcgtatca	aattggcaac	cgttacttag	gtactgaaca	agaatttaaa
481	gaaatgtgtg	cagccgctga	agaatatggc	ataaaggtca	ttgttgacgc	ggtcatcaat
541	cataccacca	gtgattatgc	cgcgatttcc	aatgaggtta	agagtattcc	aaactggaca
601	catggaaaca	cacaaattaa	aaactggtct	gatcgatggg	atgtcacgca	gaattaaata
661	gtacataatg	gatttcctta	cgcgaaatac	gggcagacat	ggcctgcccg	gttattatta
721	tttttgacac	cagaccaact	ggtaatggta	gcgaccggcg	ctcaggatcc	taactcacat
781	taattgcgtt	gcgctcactg	cccgctttcc	agtcgggaaa	cctgtcgtgc	cagctgcatt
841	aatgaatcgg	ccaacgcgcg	gggagaggcg	gtttgcgtat	tgggcgccag	ggtggttttt
901	cttttcacca	gtgagacggg	caacagctga	ttgcccttca	ccgcctggcc	ctgagagagt
961	tgcagcaagc	ggtccacgct	ggtttgcccc	agcaggcgaa	aatcctgttt	gatggtggtt
1021	aacggcggga	tataacatga	gctgtcttcg	gtatcgtcgt	atcccactac	cgagatatcc
1081	gcaccaacgc	gcagcccgga	ctcggtaatg	gcgcgcattg	cgcccagcgc	catctgatcg
1141	ttggcaacca	gcatcgcagt	gggaacgatg	ccctcattca	gcatttgcat	ggtttgttga
1201	aaaccggaca	tggcactcca	gtcgccttcc	cgttccgcta	tcggctgaat	ttgattgcga
1261	gtgagatatt	tatgccagcc	agccagacgc	agacgcgccg	agacagaact	taatgggccc
1321	gctaacagcg	cgatttgctg	gtgacccaat	gcgaccagat	gctccacgcc	cagtcgcgta
1381	ccgtcttcat	gggagaaaat	aatactgttg	atgggtgtct	ggtcagagac	atcaagaaat
1441	aacgccggaa	cattagtgca	ggcagcttcc	acagcaatgg	catcctggtc	atccagcgga
1501	tagttaatga	tcagcccact	gacgcgttgc	gcgagaagat	tgtgcaccgc	cgttttacag
1561	gcttcgacgc	cgcttcgttc	taccatcgac	accaccacgc	tggcacccag	ttgatcggcg
1621	cgagatttaa	tcgccgcgac	aatttgcgac	ggcgcgtgca	gggccagact	ggaggtggca
1681	acgccaatca	gcaacgactg	tttgcccgcc	agttgttgtg	ccacgcggtt	gggaatgtaa
1741	ttcagctccg	ccatcgccgc	ttccactttt	tcccgcgttt	tcgcagaaac	gtggctggcc
1801	tggttcacca	cgcgggaaac	ggtctgataa	gagacaccgg	catactctgc	gacatcgtat
1861	aacgttactg	gtttcatcaa	aatcgtctcc	ctccgtttga	atatttgatt	gatcgtaacc
1921	agatgaagca	ctctttccac	tatccctaca	gtgttatggc	ttgaacaatc	acgaaacaat
1981	aattggtacg	tacgatcttt	cagccgactc	aaacatcaaa	tcttacaaat	gtagtctttg
2041	aaagtattac	atatgtaaga	tttaaatgca	accgtttttt	cggaaggaaa	tgatgacctc
2101	gtttccaccg	aattagcttg	catgcggcta	gctgtcgact	aagcttaatt	gttatccgct
2161	cacaattaca	cacattatgc	cacaccttgt	agataaagtc	aacaactttt	gcaaaatgaa
2221	ttgtgagtgc	tcacatttac	cctcgagcaa	cgttcttgcc	attgctgcat	aaaaaacgcc
2281	cggcggcaac	cgagcgttct	gaattaatta	atcatcggga	agatcttcat	caccgaaacg
2341	cggcaggcag	ctctagagtt	aacaagagtt	tgtagaaacg	caaaaaggcc	atccgtcagg
2401	atggccttct	gcttagctag	agcggcggat	ttgtcctact	caggagagcg	ttcaccgaca
2461	aacaacagat	aaaacgaaag	gcccagtctt	tcgactgagc	ctttcgtttt	atttgatgcc
2521	tcaagctaga	ggtcgaattc	ctgcagctgg	cgaatggcga	ttttcgttcg	tgaatacatg
2581	ttataataac	tataactaat	aacgtaacgt	gactggcaag	agatattttt	aaaacaatga
2641	ataggtttac	acttacttta	gttttatgga	aatgaaagat	catatcatat	ataatctaga
2701	ataaaattaa	ctaaaataat	tattatctag	ataaaaaatt	tagaagccaa	tgaaatctat
2761	aaataaacta	aattaagttt	atttaattaa	caactatgga	tataaaatag	gtactaatca
2821	aaatagtgag	gaggatatat	ttgaatacat	acgaacaaat	taataaagtg	aaaaaaatac
2881	ttcggaaaca	tttaaaaaat	aaccttattg	gtacttacat	gtttggatca	ggagttgaga
2941	gtggactaaa	accaaatagt	gatcttgact	ttttagtcgt	cgtatctgaa	ccattgacag
3001	atcaaagtaa	agaaatactt	atacaaaaaa	ttagacctat	ttcaaaaaaa	ataggagata
3061	aaagcaactt	acgatatatt	gaattaacaa	ttattattca	gcaagaaatg	gtaccgtgga
3121	atcatcctcc	caaacaagaa	tttatttatg	gagaatggtt	acaagagctt	tatgaacaag
3181	gatacattcc	tcagaaggaa	ttaaattcag	atttaaccat	aatgctttac	caagcaaaac
3241	gaaaaaataa	aagaatatac	ggaaattatg	acttagagga	attactacct	gatattccat
3301	tttctgatgt	gagaagagcc	attatggatt	cgtcagagga	attaatagat	aattatcagg
3361	atgatgaaac	caactctata	ttaactttat	gccgtatgat	tttaactatg	gacacgggta
3421	aaatcatacc	aaaagatatt	gcgggaaatg	cagtggctga	atcttctcca	ttagaacata
3481	gggagagaat	tttgttagca	gttcgtagtt	atcttggaga	gaatattgaa	tggactaatg
3541	aaaatgtaaa	tttaactata	aactatttaa	ataacagatt	aaaaaaatta	taaaaaaatt
3601	gaaaaaatgg	tggaaacact	tttttcaatt	tttttgtttt	attatttaat	atttgggaaa
3661	tattcattct	aattggtaat	cagattttag	aaaacaataa	acccttgcat	agggggaatc
3721	cgtttaggct	gggcggtgat	agcttctcgt	tcaggcagta	cgcctctttt	cttttccaga
3781	cctgagggag	gcggaaatgg	tgtgaggttc	ccggggaaaa	gccaaatagg	cgatcgcggg
3841	agtgctttat	ttgaagatca	ggctatcact	gcggtcaata	gatttcacaa	tgtgatggct
3901	ggacagcctg	aggaactctc	gaacccgaat	ggaaacaacc	agatatttat	gaatcagcgc
3961	ggctcacatg	gcgttgtgct	ggcaaatgca	ggttcatcct	ctgtctctat	caatacggca
4021	acaaaattgc	ctgatggcag	gtatgacaat	aaagctggag	cgggttcatt	tcaagtgaac
4081	gatggtaaac	tgacaggcac	gatcaatgcc	aggtctgtag	ctgtgcttta	tcctgatgat
4141	attgcaaaag	cgcctcatgt	tttccttgag	aattacaaaa	caggtgtaac	acattctttc
4201	aatgatcaac	tgacgattac	cttgcgtgca	gatgcgaata	caacaaaagc	cgtttatcaa
4261	atcaataatg	gaccagagac	ggcgtttaag	gatggagatc	aattcacaat	cggaaaagga
4321	gatccatttg	gcaaaacata	caccatcatg	ttaaaaggaa	cgaacagtga	tggtgtaacg
4381	aggaccgaga	aatacagttt	tgttaaaaga	gatccagcgt	cggccaaaac	catcggctat
4441	caaaatccga	atcattggag	ccaggtaaat	gcttatatct	ataaacatga	tgggagccga
4501	gtaattgaat	tgaccggatc	ttggcctgga	aaaccaatga	ctaaaaatgc	agacggaatt
4561	tacacgctga	cgctgcctgc	ggacacggat	acaaccaacg	caaaagtgat	ttttaataat
4621	ggcagcgccc	aagtgcccgg	tcagaatcag	cctggctttg	attacgtgct	aaatggttta
4681	tataatgact	cgggcttaag	cggttctctt	ccccattgag	ggcaaggcta	gacgggactt
4741	accgaaagaa	accatcaatg	atggtttctt	ttttgttcat	aaatcagaca	aaacttttct
4801	cttgcaaaag	tttgtgaagt	gttgcacaat	ataaatgtga	aatacttcac	aaacaaaaag
4861	acatcaaaga	gaaacatacc	ctgcaaggat	gctgatattg	tctgcatttg	cgccggagca
4921	aaccaaaaac	ctggtgagac	acgccttgaa	ttagtagaaa	agaacttgaa	gattttcaaa
4981	ggcatcgtta	gtgaagtcat	ggcgagcgga	tttgacggca	ttttcttagt	cgcgacgcga
5041	ggctggatgg	ccttccccat	tatgattctt	ctcgcttccg	gcggcatcgg	gatgcccgcg
5101	ttgcaggcca	tgctgtccag	gcaggtagat	gacgaccatc	agggacagct	tcaaggatcg
5161	ctcgcggctc	ttaccagcct	aacttcgatc	attggaccgc	tgatcgtcac	ggcgatttat
5221	gccgcctcgg	cgagcacatg	gaacgggttg	gcatggattg	taggcgccgc	cctatacctt
5281	gtctgcctcc	ccgcgttgcg	tcgcggtgca	tggagccggg	ccacctactg	aagtggattt
5341	ctttaagagc	tcctttaact	tcctcaccag	tagttgtatc	ggtaccataa	gtagaagcag
5401	caacccaagt	agctttacca	gcatccggtt	caaccagcat	agtaagaatc	ttactggaca
5461	tcggcagttc	ttcgaacagt	gcgccaacta	ccagctcttt	ctgcagttca	ttcagggcac
5521	cggagaacct	gcgtgcaatc	catcttgttc	aatcatgcga	aacgatcctc	atcctgtctc
5581	ttgatccatg	gattacgcgt	taacccgggc	ccgcggatgc	atatgatcag	atcttaaggc
5641	ctaggtctag	agtctttgtt	ttgacgccat	tagcgtacgt	aacaatcctc	gttaaaggac
5701	aaggacctga	gcggaagtgt	atcgtacagt	agacggagta	tactagtata	gtctatagtc
5761	cgtggaatta	ttatatttat	ctccgacgat	attctcatca	gtgaaatcca	gctggagttc
5821	tttagcaaat	ttttttatta	gctgaactta	gtattagtgg	ccatactcct	ccaatccaaa
5881	gctatttaga	aagattacta	tatcctcaaa	caggcggtaa	ccggcctctt	catcgggaat
5941	gcgcgcgacc	ttcagcatcg	ccggcatgtc	cccctggcgg	acgggaagta	tccagctcga
6001	ggtcgggccg	cgttgctggc	gtttttccat	aggctccgcc	cccctgacga	gcatcacaaa
6061	aatcgacgct	caagtcagag	gtggcgaaac	ccgacaggac	tataaagata	ccaggcgttt
6121	ccccctggaa	gctccctcgt	gcgctctcct	gttccgaccc	tgccgcttac	cggatacctg
6181	tccgcctttc	tcccttcggg	aagcgtggcg	ctttctcata	gctcacgctg	taggtatctc
6241	agttcggtgt	aggtcgttcg	ctccaagctg	ggctgtgtgc	acgaaccccc	cgttcagccc
6301	gaccgctgcg	ccttatccgg	taactatcgt	cttgagtcca	acccggtaag	acacgactta
6361	tcgccactgg	cagcagccac	tggtaacagg	attagcagag	cgaggtatgt	aggcggtgct
6421	acagagttct	tgaagtggtg	gcctaactac	ggctacacta	gaaggacagt	atttggtatc
6481	tgcgctctgc	tgaagccagt	taccttcgga	aaaagagttg	gtagctcttg	atccggcaaa
6541	caaaccaccg	ctggtagcgg	tggttttttt	gtttgcaagc	agcagattac	gcgcagaaaa
6601	aaaggatctc	aagaagatcc	tttgatcttt	tctacggggt	ctgacgctca	gtggaacgaa
6661	aactcacgtt	aagggatttt	ggtcatgaga	ttatcaaaaa	ggatcttcac	ctagatcctt
6721	ttaaattaaa	aatgaagttt	taaatcaatc	taaagtatat	atgagtaaac	ttggtctgac
6781	agttaccaat	gcttaatcag	tgaggcacct	atctcagcga	tctgtctatt	tcgttcatcc
6841	atagttgcct	gactccccgt	cgtgtagata	actacgatac	gggagggctt	accatctggc
6901	cccagtgctg	caatgatacc	gcgagaccca	cgctcaccgg	ctccagattt	atcagcaata
6961	aaccagccag	ccggaagggc	cgagcgcaga	agtggtcctg	caactttatc	cgcctccatc
7021	cagtctatta	attgttgccg	ggaagctaga	gtaagtagtt	cgccagttaa	tagtttgcgc
7081	aacgttgttg	ccattgctgc	aggcatcgtg	gtgtcacgct	cgtcgtttgg	tatggcttca
7141	ttcagctccg	gttcccaacg	atcaaggcga	gttacatgat	cccccatgtt	gtgcaaaaaa
7201	gcggttagct	ccttcggtcc	tccgatcgtt	gtcagaagta	agttggccgc	agtgttatca
7261	ctcatggtta	tggcagcact	gcataattct	cttactgtca	tgccatccgt	aagatgcttt
7321	tctgtgactg	gtgagtactc	aaccaagtca	ttctgagaat	agtgtatgcg	gcgaccgagt
7381	tgctcttgcc	cggcgtcaac	acgggataat	accgcgccac	atagcagaac	tttaaaagtg
7441	ctcatcattg	gaaaacgttc	ttcggggcga	aaactctcaa	ggatcttacc	gctgttgaga
7501	tccagttcga	tgtaacccac	tcgtgcaccc	aactgatctt	cagcatcttt	tactttcacc
7561	agcgtttctg	ggtgagcaaa	aacaggaagg	caaaatgccg	caaaaaaggg	aataagggcg
7621	acacggaaat	gttgaatact	catactcttc	ctttttcaat	attattgaag	catttatcag
7681	ggttattgtc	tcatgagcgg	atacatattt	gaatgtattt	agaaaaataa	acaaataggg
7741	gttccgcgca	catttccccg	aaaagtgcca	cctgacgtct	aagaaaccat	tattatcatg
7801	acattaacct	ataaaaatag	gcgtatcacg	aggccctttc	gtcttcaaga	att
//

## Sheet: Supplementary Table 1
Supplementary Table 1
Colony PCR primers to assess crossover
primer name	sequence	Binding site	Crossover in amyE back	Crossover in ldh
oJD143	CCGCTCCGATTAAAGCTACTTTATTTAC	Within 227-bp region between amyE and ldh (in B. subtilis genome)	oJD143/oJD156 will amplify a ~1.9kb fragment	oJD143/oJD156 will not amplify
oJD168	ACGGAATCTCGCAGAATCAAG	After ldh homology region (in B. subtilis genome)	oJD168/oJD156 will amplify a ~2.3 kb fragment	oJD168/oJD156 will amplify a ~2.1 kb fragment
oJD156*	atgtttggatcaggagttgag	In spec resistance gene (in pDR110 and pDR111)	--	--
